# Supplementary material for: Supercritical Carbon Dioxide Extraction of Four Medicinal Mediterranean Plants: Investigation of Chemical Composition and Antioxidant Activity
Source: Molecules. 2021 Sep 20;26(18):5697. doi: 10.3390/molecules26185697 (PMC8468049; doi:10.3390/molecules26185697)
Supplement: Supplementary file 1 [file molecules-26-05697-s001.zip]

Archive with 1 entries (1 files):
- molecules-1377279-supplementary.pdf
